# Supplementary material for: Identification of Fish Species and Toxins Implicated in a Snapper Food Poisoning Event in Sabah, Malaysia, 2017
Source: Toxins (Basel). 2021 Sep 15;13(9):657. doi: 10.3390/toxins13090657 (PMC8470750; doi:10.3390/toxins13090657)
Supplement: Supplementary file 1 [file toxins-13-00657-s001.zip]

Archive with 1 entries (1 files):
- toxins-1356070-supplementary.pdf
